# Supplementary material for: Construction of gateway-compatible baculovirus expression vectors for high-throughput protein expression and in vivo microcrystal screening
Source: Sci Rep. 2020 Aug 7;10:13323. doi: 10.1038/s41598-020-70163-2 (PMC7414197; doi:10.1038/s41598-020-70163-2)
Supplement: Supplementary file 2 — Supplementary Table S1. [file 41598_2020_70163_MOESM2_ESM.xlsx]

## Sheet: Supplementary Table S1
Table S1. Information of the target proteins in the test collection. The ORFs were annotated as either “closed” or “fusion” to indicate if a stop codon is present (closed) or is absent (fusion) in an ORF insert. Fusion format clones are used for producing a C-terminally tagged version of an ORF.
No	Target Protein	Gene Name	Protein Name	Molecular Weight (kD)	Amino Acid Length	Host Organism	Subcellular Localization	ORF Format
1	RGS13​	RGS13	Regulator of G-protein signaling 13	19.135	159	Homo sapiens	Plasma membrane	CLOSED
2	STAT4​	STAT4	Signal transducer and activator of transcription 4	85.941	748	Homo sapiens	Nucleus	CLOSED
3	WWTR1​	WWTR1	WW domain-containing transcription regulator protein 1	44.101	400	Homo sapiens	Nucleus	CLOSED
4	MLF2​	MLF2	Myeloid leukemia factor 2	28.147	248	Homo sapiens	Nucleus	CLOSED
5	RNH201	RNH201	Ribonuclease H2 subunit A	34.875	307	Saccharomyces cerevisiae	Nucleus	CLOSED
6	argC	argC	N-acetyl-gamma-glutamyl-phosphate reductase	35.87	334	Yersinia pestis KIM10+	Cytoplasm	CLOSED
7	MXD4	MXD4	Max dimerization protein 4	23.528	209	Homo sapiens	Nucleus	CLOSED
8	RABL2B	RABL2B	Rab-like protein 2B	26.172	229	Homo sapiens	Cytoskeleton	CLOSED
9	NUPR1	NUPR1	Nuclear protein 1	10.691	100	Homo sapiens	Nucleus	FUSION
10	PCM1	PCM1	Phosphoacetylglucosamine mutase	62.067	557	Saccharomyces cerevisiae	Nucleus	CLOSED
11	SGN1	SGN1	RNA-binding protein SGN1	28.954	250	Saccharomyces cerevisiae	Cytoplasm	CLOSED
12	lipA	lipA	Lipoyl synthase	33.687	298	Bacillus anthracis str. Ames	Cytoplasm	FUSION
13	MOBP-4	MOBP	Myelin-associated oligodendrocyte basic protein	23.381	206	Homo sapiens	Cytoskeleton	FUSION
14	ALD2	ALD2	Aldehyde dehydrogenase [NAD(P)+] 1	55.188	506	Saccharomyces cerevisiae	Cytoplasm	CLOSED
15	RRP14	RRP14	Ribosomal RNA-processing protein 14	50.482	434	Saccharomyces cerevisiae	Nucleus	CLOSED
16	coaD	coaD	Phosphopantetheine adenylyltransferase	18.517	162	Francisella tularensis Schu 4	Cytoplasm	CLOSED
17	ELOF1	ELOF1	Transcription elongation factor 1 homolog	9.462	83	Homo sapiens	Nucleus	CLOSED
18	ARHGEF18	ARHGEF18	Rho guanine nucleotide exchange factor 18	130.813	1173	Homo sapiens	Plasma membrane; Cytoskeleton	FUSION
19	SECISBP2	SECISBP2	Selenocysteine insertion sequence-binding protein 2	87.393	781	Homo sapiens	Mitochondrion	FUSION
20	SPT3	SPT3	Protein SPT3	38.8	337	Saccharomyces cerevisiae	Nucleus	CLOSED
21	ELF5	ELF5	E74-like factor 5 (Ets domain transcription factor), isoform CRA_a	30.121	255	Homo sapiens	Nucleus	CLOSED
22	tufA	tufA	Elongation factor Tu-A	43.185	394	Vibrio cholerae O1 biovar El Tor str. N16961	Cytoplasm	FUSION
23	fabH	fabH	3-oxoacyl-[acyl-carrier-protein] synthase 3	33.515	316	Yersinia pestis KIM10+	Cytoplasm	CLOSED
24	RGS4	RGS4	Regulator of G-protein signaling 4	23.256	205	Homo sapiens	Nucleus; Plasma membrane	FUSION
25	FYN	FYN	Tyrosine-protein kinase Fyn	60.762	537	Homo sapiens	Plasma membrane; Nucleus	FUSION
26	YES1	YES1	Tyrosine-protein kinase Yes	60.81	543	Homo sapiens	Plasma membrane; Cytosol	FUSION
27	ST13	ST13	Hsc70-interacting protein	41.332	369	Homo sapiens	Cytoplasm	CLOSED
28	PCBD1	PCBD1	Pterin-4-alpha-carbinolamine dehydratase	12	104	Homo sapiens	Nucleus	FUSION
29	GCHFR	GCHFR	GTP cyclohydrolase 1 feedback regulatory protein	9.698	84	Homo sapiens	Cytosol; Nucleus	FUSION
30	BLID	BLID	BH3-like motif-containing cell death inducer	12.045	108	Homo sapiens	Mitochondrion	FUSION
31	RBM45	RBM45	RNA-binding protein 45	53.346	474	Homo sapiens	Nucleus; Cytoplasm	FUSION
32	MOBP-3	MOBP	Myelin-associated oligodendrocyte basic protein	9.614	81	Homo sapiens	Cytoskeleton	FUSION
33	CDC34	CDC34	Ubiquitin-conjugating enzyme E2-34 kDa	34.065	295	Saccharomyces cerevisiae	Nucleus	CLOSED
34	tus	tus	DNA replication terminus site-binding protein	36.18	311	Yersinia pestis KIM10+	Cytoplasm	CLOSED
35	CAR1	CAR1	Arginase	35.662	333	Saccharomyces cerevisiae	Cytosol; Nucleus	CLOSED
36	MED9	MED9	Mediator of RNA polymerase II transcription subunit 9	16.403	146	Homo sapiens	Nucleus	FUSION
37	TMCO6	TMCO6	Transmembrane and coiled-coil domain-containing protein 6	27.757	253	Homo sapiens	Cell membrane	FUSION
38	RGS17	RGS17	Regulator of G-protein signaling 17	24.359	210	Homo sapiens	Nucleus	FUSION
39	ZNF85	ZNF85	Zinc finger protein 85	61.692	536	Homo sapiens	Nucleus	FUSION
40	MZT1	MZT1	Mitotic-spindle organizing protein 1	8.479	82	Homo sapiens	Cytoskeleton	FUSION
41	μNS	M3	Protein mu-NS (448-605)	18.265	158	Avian reovirus	Cytoplasmic viral factory	FUSION
