# Supplementary material for: Construction of gateway-compatible baculovirus expression vectors for high-throughput protein expression and in vivo microcrystal screening
Source: Sci Rep. 2020 Aug 7;10:13323. doi: 10.1038/s41598-020-70163-2 (PMC7414197; doi:10.1038/s41598-020-70163-2)
Supplement: Supplementary file 3 — Supplementary Table S2. [file 41598_2020_70163_MOESM3_ESM.xlsx]

## Sheet: Supplementary Table S2
Table S2. ORFs for target proteins that were transferred to indicated pIEx destination vectors for recombinant protein expression using the pipeline. ORFs that were not cloned for expression were shown as NA. Five ORFs that were expressed in all vectors were shown in bold.
No	Target Protein	ORF Format	Expression Vector								Total
			pIEx-nEGFP	pIEx-cHalo	pIEx-nGST	pIEx-nHis	pIEx-nHAsq-FLAG-His	pIEx-cGFP-Avi-His	pIEx-cHis	pIEx-NcoI-cHalo	Total
1	RGS13​	CLOSED	Expressed	Not expressed	NA	NA	NA	NA	NA	NA
2	STAT4​	CLOSED	Expressed	Expressed	Expressed	Expressed	Not expressed	Expressed	Expressed	Expressed
3	WWTR1	CLOSED	Expressed	Not expressed	NA	NA	NA	NA	NA	NA
4	MLF2	CLOSED	Expressed	Expressed	Expressed	Expressed	Expressed	Expressed	Expressed	Expressed
5	RNH201	CLOSED	Expressed	Not expressed	NA	NA	NA	NA	NA	NA
6	argC	CLOSED	Expressed	Expressed	NA	NA	NA	NA	NA	NA
7	MXD4	CLOSED	Expressed	Not expressed	NA	Not expressed	Expressed	Not expressed	Not expressed	Not expressed
8	RABL2B	CLOSED	Expressed	Not expressed	NA	NA	NA	NA	NA	NA
9	NUPR1	FUSION	Expressed	Expressed	Expressed	NA	NA	Expressed	Not expressed	Expressed
10	PCM1	CLOSED	Expressed	Not expressed	NA	NA	NA	NA	NA	NA
11	SGN1	CLOSED	Expressed	Not expressed	NA	Expressed	Expressed	Expressed	Expressed	Expressed
12	lipA	FUSION	Expressed	Expressed	NA	NA	NA	NA	NA	NA
13	MOBP-4	FUSION	Expressed	Expressed	NA	Expressed	Expressed	Expressed	NA	NA
14	ALD2	CLOSED	Expressed	Expressed	Expressed	Expressed	Expressed	Expressed	Expressed	Expressed
15	RRP14	CLOSED	Expressed	Expressed	NA	NA	NA	NA	NA	NA
16	coaD	CLOSED	Expressed	Not expressed	NA	NA	NA	NA	NA	NA
17	ELOF1	CLOSED	Expressed	Not expressed	NA	NA	NA	NA	NA	NA
18	ARHGEF18	FUSION	Expressed	Expressed	Expressed	Expressed	Expressed	Expressed	Expressed	Expressed
19	SECISBP2	FUSION	Expressed	Expressed	NA	NA	NA	NA	NA	NA
20	SPT3	CLOSED	Expressed	Expressed	NA	NA	NA	NA	NA	NA
21	ELF5	CLOSED	Expressed	Not expressed	Expressed	Expressed	Expressed	Not expressed	Expressed	Expressed
22	tufA	FUSION	Expressed	Expressed	Expressed	Expressed	Expressed	Expressed	Expressed	Expressed
23	fabH	CLOSED	Expressed	Expressed	Expressed	NA	NA	Not expressed	Expressed	Expressed
24	RGS4	FUSION	Expressed	Not expressed	Not expressed	NA	NA	Expressed	Not expressed	Expressed
25	FYN	FUSION	Expressed	Not expressed	NA	NA	NA	NA	NA	NA
26	YES1	FUSION	Expressed	Not expressed	NA	NA	NA	NA	NA	NA
27	ST13	CLOSED	Expressed	Expressed	NA	NA	NA	NA	NA	NA
28	PCBD1	FUSION	Expressed	Expressed	NA	NA	NA	NA	NA	NA
29	GCHFR	FUSION	Expressed	Expressed	Expressed	NA	NA	Expressed	Expressed	Not expressed
30	BLID	FUSION	Expressed	Expressed	NA	Expressed	Expressed	Expressed	Not expressed	Not expressed
31	RBM45	FUSION	Expressed	Expressed	Expressed	Expressed	Expressed	Expressed	Expressed	Expressed
32	MOBP-3	FUSION	Expressed	Not expressed	Not expressed	NA	NA	NA	Expressed	Not expressed
33	CDC34	CLOSED	Not expressed	Not expressed	NA	NA	NA	NA	NA	NA
34	tus	CLOSED	Not expressed	Not expressed	NA	NA	NA	NA	NA	NA
35	CAR1	CLOSED	Expressed	Not expressed	NA	NA	NA	NA	NA	NA
36	MED9	FUSION	NA	Expressed	NA	NA	NA	NA	NA	NA
37	TMCO6	FUSION	Not expressed	Not expressed	NA	NA	NA	NA	NA	NA
38	RGS17	FUSION	NA	Expressed	NA	NA	NA	NA	NA	NA
39	ZNF85	FUSION	NA	Expressed	NA	NA	NA	NA	NA	NA
40	MZT1	FUSION	NA	Expressed	NA	NA	NA	NA	NA	NA
41	μNS	FUSION	Expressed	NA	NA	NA	NA	NA	NA	NA
	Total_cloned		37	40	12	11	11	15	15	15	156
	Total_expressed		34	22	10	10	10	12	11	11	120
