# Supplementary material for: Construction of gateway-compatible baculovirus expression vectors for high-throughput protein expression and in vivo microcrystal screening
Source: Sci Rep. 2020 Aug 7;10:13323. doi: 10.1038/s41598-020-70163-2 (PMC7414197; doi:10.1038/s41598-020-70163-2)
Supplement: Supplementary file 4 — Supplementary Table S3. [file 41598_2020_70163_MOESM4_ESM.xlsx]

## Sheet: Supplementary Table S3
Table S3. Summary of pulldown assays to examine the protein solubility. Target proteins that were not tested for pulldown assay were shown as NA.
No	Target Protein	ORF Format	Expression Vector								Total
			pIEx-nEGFP	pIEx-cHalo	pIEx-nGST	pIEx-nHis	pIEx-nHAsq-FLAG-His	pIEx-cGFP-Avi-His	pIEx-cHis	pIEx-NcoI-cHalo	Total
1	GCHFR	FUSION	Pulled down	NA	Pulled down	NA	NA	Pulled down	Not pulled down	NA
2	RGS4	FUSION	Pulled down	NA	NA	NA	NA	Pulled down	NA	Not pulled down
3	fabH	CLOSED	Pulled down	NA	Pulled down	NA	NA	NA	NA	NA
4	RABL2B	CLOSED	Pulled down	NA	NA	NA	NA	NA	NA	NA
5	ELOF1	CLOSED	Pulled down	NA	NA	NA	NA	NA	NA	NA
6	CAR1	CLOSED	Pulled down	NA	NA	NA	NA	NA	NA	NA
7	WWTR1	CLOSED	Pulled down	NA	NA	NA	NA	NA	NA	NA
8	NUPR1	FUSION	Not pulled down	Not pulled down	NA	NA	NA	Pulled down	NA	Not pulled down
9	BLID	FUSION	NA	Pulled down	NA	NA	Pulled down	Not pulled down	NA	NA
10	RBM45	FUSION	NA	Not pulled down	Pulled down	Not pulled down	Pulled down	Pulled down	Not pulled down	Not pulled down
11	MOBP-3	FUSION	NA	NA	NA	Not pulled down	NA	Not pulled down	Not pulled down	NA
12	PCBD1	FUSION	NA	Not pulled down	NA	NA	NA	NA	NA	NA
13	tufA	FUSION	NA	Not pulled down	NA	Not pulled down	Not pulled down	NA	Not pulled down	Not pulled down
14	RGS17	FUSION	NA	Not pulled down	NA	NA	NA	NA	NA	NA
15	ARHGEF18	FUSION	NA	NA	Not pulled down	NA	Pulled down	NA	Not pulled down	Not pulled down
16	ELF5	CLOSED	NA	NA	Pulled down	Pulled down	NA	NA	NA	NA
17	SGN1	CLOSED	NA	NA	NA	Pulled down	Pulled down	NA	NA	NA
18	MLF2	CLOSED	NA	NA	NA	Not pulled down	NA	NA	NA	NA
19	ALD2	CLOSED	NA	NA	Pulled down	NA	NA	NA	NA	NA
20	MXD4	CLOSED	NA	NA	NA	NA	Pulled down	NA	NA	NA
	Total_tested		8	6	6	6	6	6	5	5	48
	Total_pulled down		7	1	5	2	5	4	0	0	24
