# Supplementary material for: Construction of gateway-compatible baculovirus expression vectors for high-throughput protein expression and in vivo microcrystal screening
Source: Sci Rep. 2020 Aug 7;10:13323. doi: 10.1038/s41598-020-70163-2 (PMC7414197; doi:10.1038/s41598-020-70163-2)
Supplement: Supplementary file 5 — Supplementary Table S4. [file 41598_2020_70163_MOESM5_ESM.xlsx]

## Sheet: Supplementary Table S4
Table S4. SONICC signals of tested recombinant proteins. Target proteins that were not tested for SONICC were shown as NA. Seven targets that showed strong SONICC signals were shown in bold.
No	Target Protein	ORF Format	Expression Vector		Total
			pIEx-nEGFP	pIEx-cHalo	Total
1	RGS13​	CLOSED	Positive	NA
2	STAT4​	CLOSED	Positive	Negative
3	WWTR1​	CLOSED	Positive	NA
4	MLF2​	CLOSED	Positive	Negative
5	RNH201	CLOSED	Positive	NA
6	argC	CLOSED	Positive	Negative
7	MXD4	CLOSED	Positive	NA
8	RABL2B	CLOSED	Positive	NA
9	NUPR1	FUSION	Positive	Negative
10	PCM1	CLOSED	Positive	NA
11	SGN1	CLOSED	Positive	NA
12	lipA	FUSION	Negative	Negative
13	MOBP-4	FUSION	Positive	Negative
14	ALD2	CLOSED	Positive	Negative
15	RRP14	CLOSED	Positive	Negative
16	coaD	CLOSED	Positive	NA
17	ELOF1	CLOSED	Positive	NA
18	ARHGEF18	FUSION	Negative	Negative
19	SECISBP2	FUSION	Negative	Negative
20	SPT3	CLOSED	Negative	Negative
21	ELF5	CLOSED	Positive	NA
22	tufA	FUSION	Positive	Negative
23	fabH	CLOSED	Positive	Negative
24	RGS4	FUSION	Positive	NA
25	FYN	FUSION	Positive	NA
26	YES1	FUSION	Positive	NA
27	ST13	CLOSED	Positive	Negative
28	PCBD1	FUSION	Positive	Negative
29	GCHFR	FUSION	Positive	Negative
30	BLID	FUSION	Positive	Negative
31	RBM45	FUSION	Positive	Negative
32	MOBP-3	FUSION	Positive	NA
33	CDC34	CLOSED	Negative	NA
34	tus	CLOSED	NA	NA
35	CAR1	CLOSED	Positive	NA
36	MED9	FUSION	NA	Negative
37	TMCO6	FUSION	NA	NA
38	RGS17	FUSION	NA	Negative
39	ZNF85	FUSION	NA	Negative
40	MZT1	FUSION	NA	Negative
41	μNS	FUSION	Positive	NA
	Total_tested		35	22	57
	Total_positive		30	0	30
